# Supplementary material for: NSUN4 Suppresses Ferroptosis Through m5C-Dependent Stabilization of C-MYC and Activation of the PI3K/Akt Signaling Pathway in Cervical Cancer
Source: Cancers (Basel). 2026 Apr 28;18(9):1392. doi: 10.3390/cancers18091392 (PMC13162798; doi:10.3390/cancers18091392)
Supplement: Supplementary file 1 [file cancers-18-01392-s001.zip]

Archive with 2 entries (2 files):
- Figure S1 Original Western blot images corre-sponding to the main figures, including uncropped blot bands, molecular weight markers, and indication of.pdf
- Table S1 Raw PCR data.xlsx
