# Supplementary material for: NSUN4 Suppresses Ferroptosis Through m5C-Dependent Stabilization of C-MYC and Activation of the PI3K/Akt Signaling Pathway in Cervical Cancer
Source: Cancers (Basel). 2026 Apr 28;18(9):1392. doi: 10.3390/cancers18091392 (PMC13162798; doi:10.3390/cancers18091392)
Supplement: Supplementary file 1 [file cancers-18-01392-s001.zip › Table S1 Raw PCR data.xlsx]

## Sheet: Sheet1
calculation algorithm：	2^(-ΔΔCT)
threshold parameters：53.22			threshold parameters: 24.77
actb			nsun4			ΔCT			ΔΔCT			2^(-ΔΔCT)
Adjacent	Tumor		Adjacent	Tumor		Adjacent	Tumor		Adjacent	Tumor		Adjacent	Tumor
20.9169	20.8832		28.4161	26.8742		7.49925	5.99098		-0.435602	-1.94387		1.35247	3.84737
21.0438	20.7355		29.0302	26.8439		7.98644	6.10842		0.0515858	-1.82644		0.964875	3.5466
21.0494	20.8938		29.3683	26.5936		8.31887	5.69983		0.384016	-2.23503		0.766301	4.70771
								7.93486
								7.93486
threshold parameters：53.22	Vec	OE			NC	siRNA-1	siRNA-2			Vec	OE			NC	siRNA-1	siRNA-2
actb	20.8404	21.1012			21.1229	20.893	21.157			21.0202	21.0674			21.1354	21.3279	21.1233
	21.0076	20.8905			21.0049	21.0142	20.8362			21.0254	20.9364			20.9848	21.0624	21.04
	20.5962	20.9381			20.7107	20.7942	20.8961			20.7959	20.7212			21.0004	20.8276	21.0484
threshold parameters: 24.77
nsun4	26.8842	25.193			28.016	29.207	29.7787			27.4067	26.0938			27.644	30.3287	30.5496
	27.1016	24.7255			27.4549	28.4997	30.9161			27.7689	25.853			27.5593	29.4566	30.4019
	27.5534	25.2431			26.7208	28.6924	30.8899			28.1915	25.4257			27.4553	29.3427	29.6003
ΔCT	6.04381	4.09184			6.89314	8.31399	8.62179			6.38651	5.02644			6.50862	9.00074	9.42629
	6.09404	3.83496			6.44999	7.48549	10.0799			6.74347	4.91657			6.57453	8.39421	9.36182
	6.95714	4.30504			6.01004	7.89823	9.9938			7.39563	4.70447			6.45485	8.5151	8.5519
			6.365	6.365				6.45106	6.45106			6.84187	6.84187				6.51267	6.51267
ΔΔCT	-0.32119	-2.27315			0.442083	1.86294	2.17073			-0.45536	-1.81543			-0.00405082	2.48807	2.91363
	-0.270956	-2.53004			-0.00106754	1.03443	3.62885			-0.0984004	-1.9253			0.0618664	1.88154	2.84915
	0.592146	-2.05996			-0.441016	1.44718	3.54274			0.55376	-2.1374			-0.0578155	2.00244	2.03924
2^(-ΔΔCT)	1.24936	4.83379			0.736071	0.274916	0.222098			1.37112	3.51965			1.00281	0.178245	0.132712
	1.20661	5.77589			1.00074	0.488208	0.0808366			1.07059	3.79815			0.958024	0.271394	0.138778
	0.663356	4.16974			1.35756	0.366739	0.0858082			0.681242	4.39969			1.04089	0.249578	0.243293
threshold parameters：50.36	Vec	OE			NC	siRNA-1	siRNA-2			Vec	OE			NC	siRNA-1	siRNA-2
actb	20.6923	20.7763			21.0137	20.6408	20.676			20.6986	20.9509			20.892	20.9559	21.1288
	20.6915	20.4779			20.8181	20.6039	20.6742			20.6998	20.9174			20.8035	20.8262	20.919
	20.4448	20.4243			20.7051	20.415	20.7944			20.4311	20.6611			20.7635	20.8016	20.7191
threshold parameters: 29.51
C-MYC	24.7641	23.8716			25.0271	26.7579	27.3294			25.1249	23.7608			25.4588	26.3615	27.4428
	24.9129	24.114			24.9637	26.7167	27.1602			25.258	23.4083			25.2513	26.4581	27.2175
	25.1357	23.8836			25.1522	26.9536	27.095			25.2605	23.2943			25.3479	26.5387	27.1325
ΔCT	4.07179	3.0953			4.01338	6.11711	6.65343			4.42628	2.80993			4.5668	5.40556	6.31404
	4.22141	3.63616			4.14561	6.11274	6.48595			4.55816	2.49083			4.44783	5.63184	6.29858
	4.69099	3.45924			4.44704	6.53861	6.30061			4.8294	2.63314			4.58444	5.73707	6.41335
			4.32806	4.32806				4.20201	4.20201			4.60461	4.60461				4.53302	4.53302
ΔΔCT	-0.256271	-1.23276			-0.188633	1.9151	2.45142			-0.178335	-1.79468			0.0337742	0.872543	1.78102
	-0.106651	-0.691903			-0.0563999	1.91073	2.28395			-0.0464529	-2.11378			-0.0851925	1.09882	1.76556
	0.362922	-0.868825			0.245033	2.3366	2.0986			0.224788	-1.97147			0.0514183	1.20405	1.88032
2^(-ΔΔCT)	1.19439	2.35016			1.13968	0.265154	0.182831			1.13158	3.46938			0.976861	0.546183	0.290978
	1.07673	1.61541			1.03987	0.265958	0.205335			1.03272	4.32823			1.06083	0.466899	0.294113
	0.777588	1.82617			0.843797	0.197976	0.233484			0.855721	3.92167			0.964987	0.434055	0.271623
threshold parameters:24.77	PC	NTC
nsun4	28.3823	NaN
	28.8709	NaN
	28.3722	NaN
threshold parameters: 29.51
C-MYC	25.2051	NaN
	24.8081	NaN
	24.8136	NaN
threshold parameters：50.36
actb	20.6667	NaN
	20.7747	NaN
	20.6549	NaN
